# Supplementary material for: Temperature-Dependent Cytokine Neutralization Induced by Magnetoelectric Nanoparticles: An In Silico Study
Source: Int J Mol Sci. 2024 Dec 19;25(24):13591. doi: 10.3390/ijms252413591 (PMC11678122; doi:10.3390/ijms252413591)
Supplement: Supplementary file 1 [file ijms-25-13591-s001.zip]

Archive with 1 entries (1 files):
- ijms-3359224-supplementary.pdf
